# Supplementary material for: Host alarm calls attract the unwanted attention of the brood parasitic common cuckoo
Source: Sci Rep. 2019 Dec 6;9:18563. doi: 10.1038/s41598-019-54909-1 (PMC6898711; doi:10.1038/s41598-019-54909-1)
Supplement: Supplementary file 4 — Correlative study data [file 41598_2019_54909_MOESM4_ESM.csv]

nr	nestid	mminutes	site	parasite	p.risk	b.pair	observer	s.mminutes
1	2013_104	480	Apaj	1	low	0	BM	-1.806689009
2	2013_106	530	Apaj	0	high	0	BM	-0.925585688
3	2013_106	600	Apaj	0	high	0	ZSI	0.307958961
4	2013_106	615	Apaj	0	low	0	ZSI	0.572289957
5	2013_106	570	Apaj	0	low	0	ZSI	-0.220703032
6	2013_110	545	Apaj	0	high	0	BM	-0.661254692
7	2013_110	630	Apaj	0	low	0	BM	0.836620953
8	2013_111	540	Apaj	0	high	0	BM	-0.749365024
9	2013_111	540	Apaj	0	low	0	BM	-0.749365024
10	2013_115	634	Apaj	0	high	0	BM	0.907109219
11	2013_115	550	Apaj	0	low	0	BM	-0.57314436
12	2013_115	630	Apaj	0	low	0	ZSI	0.836620953
13	2013_115	620	Apaj	0	low	0	ZSI	0.660400289
14	2013_116	650	Apaj	0	high	0	BM	1.189062282
15	2013_116	634	Apaj	0	high	0	BM	0.907109219
16	2013_116	630	Apaj	0	low	1	BM	0.836620953
17	2013_121	645	Apaj	0	low	0	BM	1.100951949
18	2013_122	660	Apaj	1	high	1	BM	1.365282946
19	2013_122	540	Apaj	1	low	1	BM	-0.749365024
20	2013_122	590	Apaj	1	low	1	BM	0.131738297
21	2013_124	660	Apaj	0	high	1	BM	1.365282946
22	2013_124	570	Apaj	0	high	0	BM	-0.220703032
23	2013_124	610	Apaj	0	high	1	BM	0.484179625
24	2013_127	640	Apaj	0	low	0	BM	1.012841617
25	2013_131	575	Apaj	0	low	0	BM	-0.1325927
26	2013_132	550	Apaj	0	high	0	BM	-0.57314436
27	2013_132	650	Apaj	0	low	0	BM	1.189062282
28	2013_133	640	Apaj	1	low	0	BM	1.012841617
29	2013_134	588	Apaj	0	low	0	BM	0.096494164
30	2013_135	602	Apaj	0	low	0	BM	0.343203094
31	2013_140	540	Arapaszto	1	low	0	ZSI	-0.749365024
32	2013_140	525	Arapaszto	1	low	0	ZSI	-1.013696021
33	2013_142	627	Apaj	0	low	1	BM	0.783754754
34	2013_145	550	Arapaszto	0	low	0	GN	-0.57314436
35	2013_147	565	Arapaszto	1	high	0	GN	-0.308813364
36	2013_157	530	Apaj	0	high	0	BM	-0.925585688
37	2013_17	660	Kunszentmiklos	1	high	0	ZSI	1.365282946
38	2013_20	600	Apaj	0	high	0	BM	0.307958961
39	2013_20	650	Apaj	0	high	0	BM	1.189062282
40	2013_23	600	Apaj	0	high	0	BM	0.307958961
41	2013_234	630	Arapaszto	0	high	0	BM	0.836620953
42	2013_234	550	Arapaszto	0	low	1	BM	-0.57314436
43	2013_237	546	Arapaszto	0	low	0	BM	-0.643632626
44	2013_239	540	Arapaszto	1	low	1	ZSI	-0.749365024
45	2013_244	635	Arapaszto	0	high	1	BM	0.924731285
46	2013_244	535	Arapaszto	0	low	0	BM	-0.837475356
47	2013_25	620	Apaj	0	high	0	ZSI	0.660400289
48	2013_25	630	Apaj	0	low	0	BM	0.836620953
49	2013_251	622	Arapaszto	1	high	0	BM	0.695644422
50	2013_258	605	Arapaszto	0	low	1	BM	0.396069293
51	2013_268	630	Apaj	0	high	0	ZSI	0.836620953
52	2013_268	534	Apaj	0	high	0	BM	-0.855097423
53	2013_275	615	Apaj	0	high	0	ZSI	0.572289957
54	2013_275	570	Apaj	0	high	0	ZSI	-0.220703032
55	2013_275	478	Apaj	0	high	0	BM	-1.841933142
56	2013_275	593	Apaj	0	low	0	BM	0.184604496
57	2013_275	542	Apaj	0	low	1	BM	-0.714120891
58	2013_278	505	Apaj	0	high	0	BM	-1.366137349
59	2013_278	615	Apaj	0	low	0	BM	0.572289957
60	2013_280	645	Apaj	1	high	0	ZSI	1.100951949
61	2013_280	510	Apaj	1	low	1	ZSI	-1.278027017
62	2013_280	480	Apaj	1	low	1	ZSI	-1.806689009
63	2013_281	660	Apaj	0	high	0	ZSI	1.365282946
64	2013_281	570	Apaj	1	low	0	ZSI	-0.220703032
65	2013_281	465	Apaj	1	low	0	ZSI	-2.071020006
66	2013_282	540	Apaj	0	low	0	ZSI	-0.749365024
67	2013_282	575	Apaj	0	low	1	ZSI	-0.1325927
68	2013_286	510	Arapaszto	1	low	0	ZSI	-1.278027017
69	2013_286	465	Arapaszto	1	low	0	ZSI	-2.071020006
70	2013_287	525	Arapaszto	0	low	0	ZSI	-1.013696021
71	2013_288	596	Arapaszto	0	low	0	GN	0.237470695
72	2013_29	650	Apaj	0	high	1	ZSI	1.189062282
73	2013_309	600	DVCS	1	high	1	GN	0.307958961
74	2013_309	550	DVCS	1	high	0	GN	-0.57314436
75	2013_309	560	DVCS	1	high	0	GN	-0.396923696
76	2013_309	615	DVCS	1	low	1	ZSI	0.572289957
77	2013_309	560	DVCS	1	low	1	GN	-0.396923696
78	2013_31	533	DVCS	0	high	0	GN	-0.872719489
79	2013_31	577	DVCS	0	high	0	GN	-0.097348567
80	2013_311	524	DVCS	0	high	0	GN	-1.031318087
81	2013_311	596	DVCS	0	high	0	GN	0.237470695
82	2013_311	553	DVCS	0	low	0	GN	-0.520278161
83	2013_311	570	DVCS	0	low	0	GN	-0.220703032
84	2013_311	600	DVCS	0	low	0	ZSI	0.307958961
85	2013_313	560	DVCS	0	high	0	GN	-0.396923696
86	2013_313	574	DVCS	0	high	0	GN	-0.150214766
87	2013_313	630	DVCS	0	high	0	ZSI	0.836620953
88	2013_313	645	DVCS	0	low	0	ZSI	1.100951949
89	2013_313	565	DVCS	0	low	0	GN	-0.308813364
90	2013_314	590	DVCS	0	low	1	GN	0.131738297
91	2013_314	561	DVCS	0	low	0	GN	-0.37930163
92	2013_319	548	DVCS	0	high	0	GN	-0.608388493
93	2013_319	570	DVCS	0	high	0	GN	-0.220703032
94	2013_319	592	DVCS	0	low	0	GN	0.166982429
95	2013_319	645	DVCS	0	low	1	ZSI	1.100951949
96	2013_327	570	DVCS	1	high	0	ZSI	-0.220703032
97	2013_328	640	DVCS	0	high	0	GN	1.012841617
98	2013_330	555	DVCS	0	high	0	ZSI	-0.485034028
99	2013_330	640	DVCS	0	low	0	GN	1.012841617
100	2013_338	554	Apaj	0	high	0	BM	-0.502656094
101	2013_338	660	Apaj	1	high	1	BM	1.365282946
102	2013_34	635	DVCS	0	high	0	ZSI	0.924731285
103	2013_34	602	DVCS	0	high	0	GN	0.343203094
104	2013_34	542	DVCS	0	high	0	GN	-0.714120891
105	2013_34	642	DVCS	0	low	0	GN	1.04808575
106	2013_34	615	DVCS	0	low	0	GN	0.572289957
107	2013_340	645	DVCS	0	high	0	GN	1.100951949
108	2013_340	621	DVCS	0	low	0	GN	0.678022355
109	2013_340	645	DVCS	0	low	0	GN	1.100951949
110	2013_342	635	DVCS	0	high	0	GN	0.924731285
111	2013_342	618	DVCS	0	low	0	GN	0.625156156
112	2013_342	629	DVCS	0	low	0	GN	0.818998887
113	2013_35	522	DVCS	0	high	0	GN	-1.06656222
114	2013_35	583	DVCS	0	high	0	GN	0.008383832
115	2013_35	625	DVCS	0	low	1	GN	0.748510621
116	2013_39	520	DVCS	0	high	0	GN	-1.101806353
117	2013_39	589	DVCS	0	high	0	GN	0.11411623
118	2013_39	630	DVCS	0	high	0	GN	0.836620953
119	2013_39	630	DVCS	0	low	0	ZSI	0.836620953
120	2013_39	609	DVCS	0	low	1	GN	0.466557558
121	2013_400	570	Apaj	1	high	0	BM	-0.220703032
122	2013_400	600	Apaj	1	low	1	BM	0.307958961
123	2013_401	570	Apaj	0	high	0	BM	-0.220703032
124	2013_401	605	Apaj	0	high	0	BM	0.396069293
125	2013_401	655	Apaj	0	low	0	BM	1.277172614
126	2013_402	580	Apaj	1	high	0	BM	-0.044482368
127	2013_402	605	Apaj	1	low	1	BM	0.396069293
128	2013_405	660	Apaj	0	low	1	BM	1.365282946
129	2013_405	580	Apaj	0	low	1	BM	-0.044482368
130	2013_406	590	Apaj	0	high	0	BM	0.131738297
131	2013_406	610	Apaj	0	high	0	BM	0.484179625
132	2013_406	635	Apaj	0	low	1	BM	0.924731285
133	2013_407	620	Apaj	0	high	0	BM	0.660400289
134	2013_407	614	Apaj	0	high	0	BM	0.554667891
135	2013_407	540	Apaj	0	low	1	BM	-0.749365024
136	2013_408	599	Apaj	0	high	0	BM	0.290336894
137	2013_408	630	Apaj	0	high	0	ZSI	0.836620953
138	2013_410	540	Apaj	0	high	0	ZSI	-0.749365024
139	2013_410	480	Apaj	0	low	0	ZSI	-1.806689009
140	2013_42	615	DVCS	1	high	0	ZSI	0.572289957
141	2013_42	612	DVCS	1	high	0	GN	0.519423758
142	2013_42	550	DVCS	1	low	0	GN	-0.57314436
143	2013_42	660	DVCS	1	low	0	GN	1.365282946
144	2013_43	615	DVCS	0	high	0	ZSI	0.572289957
145	2013_43	613	DVCS	0	high	0	GN	0.537045824
146	2013_43	552	DVCS	0	high	0	GN	-0.537900227
147	2013_43	630	DVCS	0	low	0	GN	0.836620953
148	2013_44	570	DVCS	0	low	0	ZSI	-0.220703032
149	2013_44	606	DVCS	0	low	0	GN	0.413691359
150	2013_46	647	DVCS	1	high	0	GN	1.136196082
151	2013_46	615	DVCS	0	low	0	ZSI	0.572289957
152	2013_46	624	DVCS	0	low	0	GN	0.730888555
153	2013_46	552	DVCS	0	low	0	GN	-0.537900227
154	2013_47	600	DVCS	0	high	0	ZSI	0.307958961
155	2013_47	617	DVCS	0	low	0	GN	0.60753409
156	2013_47	650	DVCS	0	low	0	GN	1.189062282
157	2013_48	615	DVCS	0	high	0	ZSI	0.572289957
158	2013_48	618	DVCS	0	low	0	GN	0.625156156
159	2013_48	660	DVCS	0	low	0	GN	1.365282946
160	2013_49	600	DVCS	0	low	0	ZSI	0.307958961
161	2013_49	633	DVCS	0	low	0	GN	0.889487152
162	2013_50	600	DVCS	0	high	0	ZSI	0.307958961
163	2013_50	657	DVCS	0	low	0	GN	1.312416746
164	2013_50	608	DVCS	0	low	0	GN	0.448935492
165	2013_504	660	Kunszentmiklos	1	high	0	GN	1.365282946
166	2013_504	616	Kunszentmiklos	0	high	0	GN	0.589912023
167	2013_509	555	Arapaszto	1	high	0	ZSI	-0.485034028
168	2013_518	538	Arapaszto	1	low	0	GN	-0.784609157
169	2013_52	585	DVCS	0	low	0	ZSI	0.043627964
170	2013_524	625	Kunszentmiklos	0	high	0	GN	0.748510621
171	2013_524	599	Kunszentmiklos	1	low	1	GN	0.290336894
172	2013_533	640	Apaj	0	low	1	ZSI	1.012841617
173	2013_536	560	Apaj	0	high	1	ZSI	-0.396923696
174	2013_536	525	Apaj	0	high	0	ZSI	-1.013696021
175	2013_537	630	Apaj	0	low	0	ZSI	0.836620953
176	2013_537	480	Apaj	0	low	1	ZSI	-1.806689009
177	2013_539	630	Apaj	0	low	0	ZSI	0.836620953
178	2013_539	580	Apaj	0	low	0	ZSI	-0.044482368
179	2013_54	585	DVCS	0	high	0	ZSI	0.043627964
180	2013_541	495	Apaj	1	low	1	ZSI	-1.542358013
181	2013_542	495	Apaj	0	high	0	ZSI	-1.542358013
182	2013_543	660	Apaj	1	high	1	ZSI	1.365282946
183	2013_549	525	DVCS	0	low	0	GN	-1.013696021
184	2013_550	558	DVCS	0	low	0	GN	-0.432167829
185	2013_551	585	DVCS	0	low	0	GN	0.043627964
186	2013_554	577	DVCS	0	high	0	GN	-0.097348567
187	2013_554	490	DVCS	0	high	0	GN	-1.630468345
188	2013_554	555	DVCS	0	low	0	GN	-0.485034028
189	2013_555	630	DVCS	0	low	0	GN	0.836620953
190	2013_557	597	DVCS	0	low	0	GN	0.255092761
191	2013_557	590	DVCS	0	low	0	GN	0.131738297
192	2013_56	585	DVCS	0	high	0	ZSI	0.043627964
193	2013_560	650	Arapaszto	1	low	1	GN	1.189062282
194	2013_561	655	Arapaszto	1	low	0	GN	1.277172614
195	2013_563	630	Apaj	0	high	0	ZSI	0.836620953
196	2013_563	525	Apaj	0	high	1	ZSI	-1.013696021
197	2013_567	502	DVCS	0	high	0	GN	-1.419003548
198	2013_567	577	DVCS	0	low	0	GN	-0.097348567
199	2013_568	503	DVCS	0	high	0	GN	-1.401381482
200	2013_568	580	DVCS	0	low	0	GN	-0.044482368
201	2013_568	594	DVCS	0	low	0	GN	0.202226562
202	2013_57	585	DVCS	0	high	0	ZSI	0.043627964
203	2013_57	625	DVCS	0	low	0	GN	0.748510621
204	2013_571	510	DVCS	0	high	0	GN	-1.278027017
205	2013_571	600	DVCS	0	low	0	GN	0.307958961
206	2013_572	513	DVCS	1	high	0	GN	-1.225160818
207	2013_572	610	DVCS	1	low	1	GN	0.484179625
208	2013_572	592	DVCS	1	low	1	GN	0.166982429
209	2013_575	613	DVCS	0	high	0	GN	0.537045824
210	2013_575	595	DVCS	0	low	0	GN	0.219848629
211	2013_575	624	DVCS	0	low	0	GN	0.730888555
212	2013_575	545	DVCS	0	low	0	GN	-0.661254692
213	2013_583	590	Arapaszto	0	high	0	ZSI	0.131738297
214	2013_583	480	Arapaszto	0	low	0	ZSI	-1.806689009
215	2013_586	601	DVCS	0	high	0	GN	0.325581027
216	2013_586	636	DVCS	0	low	0	GN	0.942353352
217	2013_587	607	DVCS	0	high	0	GN	0.431313426
218	2013_587	576	DVCS	0	low	0	GN	-0.114970633
219	2013_591	620	DVCS	0	low	0	GN	0.660400289
220	2013_591	616	DVCS	0	low	0	GN	0.589912023
221	2013_594	620	DVCS	0	low	0	GN	0.660400289
222	2013_594	645	DVCS	0	low	0	GN	1.100951949
223	2013_595	622	DVCS	0	low	0	GN	0.695644422
224	2013_595	624	DVCS	0	low	0	GN	0.730888555
225	2013_595	623	DVCS	0	low	0	GN	0.713266488
226	2013_597	627	DVCS	1	high	0	GN	0.783754754
227	2013_597	615	DVCS	1	high	1	GN	0.572289957
228	2013_597	618	DVCS	1	low	1	GN	0.625156156
229	2013_597	612	DVCS	0	low	0	GN	0.519423758
230	2013_608	540	Arapaszto	1	high	0	GN	-0.749365024
231	2013_611	585	Apaj	0	high	0	ZSI	0.043627964
232	2013_611	596	Apaj	0	high	0	BM	0.237470695
233	2013_611	655	Apaj	0	low	0	BM	1.277172614
234	2013_611	546	Apaj	0	low	1	BM	-0.643632626
235	2013_612	596	Apaj	0	high	0	BM	0.237470695
236	2013_612	646	Apaj	0	high	1	BM	1.118574016
237	2013_612	546	Apaj	0	low	0	BM	-0.643632626
238	2013_612	603	Apaj	0	low	1	BM	0.36082516
239	2013_62	540	DVCS	0	high	0	ZSI	-0.749365024
240	2013_623	590	Apaj	0	high	0	BM	0.131738297
241	2013_623	630	Apaj	0	high	0	ZSI	0.836620953
242	2013_634	570	Kunszentmiklos	0	high	0	ZSI	-0.220703032
243	2013_634	583	Kunszentmiklos	0	high	0	GN	0.008383832
244	2013_634	570	Kunszentmiklos	0	high	0	ZSI	-0.220703032
245	2013_634	545	Kunszentmiklos	0	low	0	GN	-0.661254692
246	2013_646	595	Kunszentmiklos	1	high	0	GN	0.219848629
247	2013_646	651	Kunszentmiklos	1	high	0	GN	1.206684348
248	2013_648	540	Kunszentmiklos	1	low	0	GN	-0.749365024
249	2013_648	495	Kunszentmiklos	1	low	0	ZSI	-1.542358013
250	2013_653	612	Kunszentmiklos	0	high	0	GN	0.519423758
251	2013_653	603	Kunszentmiklos	0	low	1	GN	0.36082516
252	2013_654	540	Kunszentmiklos	1	high	0	ZSI	-0.749365024
253	2013_654	570	Kunszentmiklos	1	low	0	ZSI	-0.220703032
254	2013_654	547	Kunszentmiklos	1	low	0	GN	-0.626010559
255	2013_654	619	Kunszentmiklos	1	low	0	GN	0.642778223
256	2013_656	604	Kunszentmiklos	0	high	0	GN	0.378447226
257	2013_656	590	Kunszentmiklos	1	high	0	GN	0.131738297
258	2013_66	540	DVCS	0	low	0	ZSI	-0.749365024
259	2013_662	564	Kunszentmiklos	0	high	0	GN	-0.32643543
260	2013_662	637	Kunszentmiklos	0	high	0	GN	0.959975418
261	2013_662	596	Kunszentmiklos	0	high	0	GN	0.237470695
262	2013_662	615	Kunszentmiklos	0	low	1	GN	0.572289957
263	2013_665	638	Kunszentmiklos	0	high	0	GN	0.977597485
264	2013_665	615	Kunszentmiklos	0	high	0	GN	0.572289957
265	2013_665	571	Kunszentmiklos	0	high	0	GN	-0.203080965
266	2013_665	540	Kunszentmiklos	0	low	0	ZSI	-0.749365024
267	2013_67	540	DVCS	0	high	0	ZSI	-0.749365024
268	2013_67	655	DVCS	0	low	0	GN	1.277172614
269	2013_670	645	Apaj	1	high	0	ZSI	1.100951949
270	2013_68	660	DVCS	0	low	1	GN	1.365282946
271	2013_78	525	DVCS	1	high	1	ZSI	-1.013696021
272	2013_85	555	Arapaszto	0	high	0	ZSI	-0.485034028
273	2013_87	570	Arapaszto	1	high	0	BM	-0.220703032
274	2013_88	660	Arapaszto	0	high	0	BM	1.365282946
275	2013_88	570	Arapaszto	0	high	0	BM	-0.220703032
276	2013_88	570	Arapaszto	0	low	1	BM	-0.220703032
277	2013_91	660	Arapaszto	0	high	0	BM	1.365282946
278	2013_91	595	Arapaszto	0	low	0	BM	0.219848629
279	2013_98	630	Kunszentmiklos	1	low	0	GN	0.836620953
280	2013_98	608	Kunszentmiklos	1	low	0	GN	0.448935492
281	2014_274	630	Apaj	0	high	0	ZSI	0.836620953
282	2014_281	630	Apaj	0	high	0	ZSI	0.836620953
283	2014_281	660	Apaj	0	low	1	GN	1.365282946
284	2014_287	660	Kunszentmiklos	1	low	1	ZSI	1.365282946
285	2014_295	585	Kunszentmiklos	0	low	1	ZSI	0.043627964
286	2014_303	585	Kunszentmiklos	0	low	0	ZSI	0.043627964
287	2014_306	655	Kunszentmiklos	1	high	0	ZSI	1.277172614
288	2014_324	600	DVCS	0	high	0	ZSI	0.307958961
289	2014_336	510	Apaj	0	high	0	ZSI	-1.278027017
290	2014_340	570	Apaj	0	high	0	ZSI	-0.220703032
291	2014_343	620	Apaj	0	low	1	ZSI	0.660400289
292	2014_355	550	DVCS	1	low	0	ZSI	-0.57314436
293	2014_401	630	Apaj	0	low	0	ZSI	0.836620953
294	2014_508	465	Arapaszto	1	low	1	ZSI	-2.071020006
295	2014_522	650	Apaj	0	high	0	ZSI	1.189062282
296	2018_102	475	Arapaszto	1	high	0	MA	-1.894799341
297	2018_102	605	Arapaszto	0	high	0	ZSI	0.396069293
298	2018_105	520	Arapaszto	1	low	0	ZSI	-1.101806353
299	2018_108	660	Arapaszto	0	high	0	ZSI	1.365282946
300	2018_110	660	Arapaszto	0	high	0	ZSI	1.365282946
301	2018_110	425	Arapaszto	1	low	0	MA	-2.775902662
302	2018_110	485	Arapaszto	1	low	0	MA	-1.718578677
303	2018_111	475	Arapaszto	1	low	0	MA	-1.894799341
304	2018_113	460	Arapaszto	1	low	0	ZSI	-2.159130338
305	2018_115	410	Arapaszto	1	high	0	MA	-3.040233658
306	2018_117	500	Apaj	0	high	0	ZSI	-1.454247681
307	2018_117	550	Apaj	0	low	0	BM	-0.57314436
308	2018_118	510	Apaj	1	low	0	ZSI	-1.278027017
309	2018_119	400	Apaj	0	high	0	MA	-3.216454323
310	2018_119	420	Apaj	1	low	0	ZSI	-2.864012994
311	2018_121	640	Apaj	1	high	0	ZSI	1.012841617
312	2018_121	595	Apaj	0	high	0	BM	0.219848629
313	2018_123	660	Apaj	0	high	0	ZSI	1.365282946
314	2018_123	615	Apaj	0	low	1	BM	0.572289957
315	2018_124	632	Apaj	1	low	1	BM	0.871865086
316	2018_128	605	DVCS	0	high	0	MA	0.396069293
317	2018_129	440	DVCS	0	low	0	MA	-2.511571666
318	2018_132	460	DVCS	0	low	0	BM	-2.159130338
319	2018_138	514	DVCS	1	high	0	ZSI	-1.207538751
320	2018_138	540	DVCS	1	high	0	BM	-0.749365024
321	2018_139	540	DVCS	0	high	0	ZSI	-0.749365024
322	2018_140	475	DVCS	1	low	0	MA	-1.894799341
323	2018_141	510	DVCS	0	high	0	MA	-1.278027017
324	2018_142	580	DVCS	1	high	0	ZSI	-0.044482368
325	2018_153	345	Arapaszto	0	high	0	MA	-4.185667976
326	2018_163	389	Arapaszto	0	low	0	MA	-3.410297053
327	2018_23	465	Arapaszto	0	low	0	BM	-2.071020006
328	2018_23	545	Arapaszto	0	low	0	MA	-0.661254692
329	2018_409	500	Arapaszto	0	low	0	MA	-1.454247681
330	2018_426	425	Arapaszto	0	low	0	MA	-2.775902662
