# Supplementary material for: Host alarm calls attract the unwanted attention of the brood parasitic common cuckoo
Source: Sci Rep. 2019 Dec 6;9:18563. doi: 10.1038/s41598-019-54909-1 (PMC6898711; doi:10.1038/s41598-019-54909-1)
Supplement: Supplementary file 5 — Drone study data [file 41598_2019_54909_MOESM5_ESM.csv]

nr	nestid	id	year	date	site	parasite	nest.height	nest.width	dist.water	dist.bank	above.water	above.nest	visibility	perch.dist	observer
1	2018_117	117	2018	2018.05.24	Apaj	0	10	10	55	320	40	200	INV	12	BM, MA
2	2018_119	119	2018	2018.05.24	Apaj	1	13	10	100	150	65	240	DNV	15	BM, MA
3	2018_120	120	2018	2018.05.24	Apaj	1	20	11	115	240	52	280	INV	25	BM, MA
4	2018_121	121	2018	2018.05.24	Apaj	1	13	11	100	125	75	140	DNV	5	BM, MA
5	2018_122	122	2018	2018.05.24	Apaj	0	24	11	60	300	73	200	DNV	20	BM, MA
6	2018_123	123	2018	2018.05.24	Apaj	0	14	10	65	200	92	200	DNV	11	BM, MA
7	2018_124	124	2018	2018.05.24	Apaj	1	12	9	90	220	42	210	INV	5	BM, MA
8	2018_138	138	2018	2018.05.24	DVCS	1	15	9	40	160	100	200	INV	8	BM, MA
9	2018_139	139	2018	2018.05.24	DVCS	1	15	12	50	180	118	180	DNV	8	BM, MA
10	2018_140	140	2018	2018.05.24	DVCS	1	12	10	60	150	95	150	DNV	6	BM, MA
11	2018_141	141	2018	2018.05.24	DVCS	0	12	11	80	200	75	150	INV	6	BM, MA
12	2018_142	142	2018	2018.05.24	DVCS	0	10	10	50	300	120	140	DNV	18	BM, MA
13	2018_143	143	2018	2018.05.24	DVCS	0	12	10	55	100	51	200	INV	12	BM, MA
14	2018_145	145	2018	2018.05.24	DVCS	0	15	11	85	250	92	180	DNV	12	BM, MA
15	2018_146	146	2018	2018.05.24	DVCS	1	15	11	70	200	90	200	DNV	14	BM, MA
16	2018_166	166	2018	2018.05.24	Apaj	0	13	10	110	240	120	160	NNV	3	BM, MA
