# Supplementary material for: Host alarm calls attract the unwanted attention of the brood parasitic common cuckoo
Source: Sci Rep. 2019 Dec 6;9:18563. doi: 10.1038/s41598-019-54909-1 (PMC6898711; doi:10.1038/s41598-019-54909-1)
Supplement: Supplementary file 6 — Experimental study data [file 41598_2019_54909_MOESM6_ESM.csv]

nr	date	time	before.ccm	during.ccm	before.ccf	during.ccf	observer
1	2018.05.21	7:55	3	0	0	0	MA
2	2018.05.21	7:10	0	0	0	0	MA
3	2018.05.19	19:15	0	0	0	0	BM
4	2018.05.20	7:05	1	3	0	3	BM, MA
5	2018.05.22	8:05	0	3	0	0	MA
6	2018.05.19	19:40	0	0	0	0	BM
7	2018.05.25	19:00	1	2	0	0	BM, MA
8	2018.05.22	7:23	0	3	0	3	MA
9	2018.05.22	6:50	0	3	0	0	MA
10	2018.05.28	7:25	0	0	0	1	BM, MA
11	2018.05.19	9:10	0	3	0	0	BM
12	2018.05.24	6:10	1	3	1	2	BM, MA
13	2018.05.24	6:40	1	0	1	0	BM, MA
14	2018.05.28	6:20	1	1	0	0	BM, MA
15	2018.05.19	9:55	0	0	0	0	BM
16	2018.05.24	7:10	0	0	0	2	BM, MA
17	2018.05.19	10:15	0	0	0	0	BM
18	2018.05.24	7:50	0	1	0	0	BM, MA
19	2018.05.19	10:32	0	1	2	0	BM
20	2018.05.20	10:05	2	0	0	0	BM, MA
21	2018.05.27	18:45	0	1	0	0	BM, MA
22	2018.05.26	7:20	2	2	0	0	BM, MA
23	2018.05.19	7:40	2	0	0	0	BM
24	2018.05.27	19:15	0	0	0	0	BM, MA
25	2018.05.26	7:55	0	0	0	0	BM, MA
26	2018.05.20	8:30	0	0	0	0	BM, MA
27	2018.05.27	19:42	0	0	0	0	BM, MA
28	2018.05.22	19:50	0	3	1	0	MA
29	2018.05.23	5:45	0	0	0	0	MA
30	2018.05.23	6:00	0	0	0	0	MA
31	2018.05.25	17:50	0	1	0	0	BM, MA
32	2018.05.25	17:22	0	0	0	0	BM, MA
33	2018.05.25	17:10	0	3	0	0	BM, MA
34	2018.05.29	6:29	0	0	0	3	BM, MA
35	2018.05.25	6:18	1	2	0	0	BM, MA
36	2018.05.25	19:52	0	0	0	0	BM, MA
37	2018.05.28	19:08	0	3	0	3	BM, MA
38	2018.05.17	8:47	0	2	0	0	BM, MA
39	2018.05.23	19:30	1	1	0	0	BM, MA
40	2018.05.25	18:40	0	3	0	0	BM, MA
41	2018.05.18	19:30	0	1	0	0	BM
42	2018.05.21	18:50	0	0	0	0	MA
43	2018.05.22	20:05	1	0	1	0	MA
44	2018.05.23	6:15	0	3	0	3	MA
45	2018.05.17	20:00	0	3	0	3	BM
46	2018.05.23	19:15	0	1	0	0	BM, MA
47	2018.05.18	20:00	0	0	0	0	BM
48	2018.05.21	19:30	0	0	0	0	MA
49	2018.05.21	20:00	1	3	1	3	MA
50	2018.05.25	18:10	0	0	0	0	BM, MA
51	2018.05.17	7:05	0	0	0	0	BM, MA
